# Supplementary material for: Selectivity of MOFs and Silica Nanoparticles in CO2 Capture from Flue Gases
Source: Nanomaterials (Basel). 2023 Sep 25;13(19):2637. doi: 10.3390/nano13192637 (PMC10574321; doi:10.3390/nano13192637)
Supplement: Supplementary file 1 [file nanomaterials-13-02637-s001.zip]

Archive with 1 entries (1 files):
- nanomaterials-2610899-supplementary.pdf
